# Supplementary material for: From Late Miocene to Holocene: Processes of Differentiation within the Telestes Genus (Actinopterygii: Cyprinidae)
Source: PLoS One. 2012 Mar 29;7(3):e34423. doi: 10.1371/journal.pone.0034423 (PMC3315529; doi:10.1371/journal.pone.0034423)
Supplement: Supporting Information S1 — Models of mtDNA sequence evolution. (XLS) [file pone.0034423.s001.xls]

## Sheet: Supporting Information S1
Supporting Information S1. Substitution models used for Modeltest 3.7 and MrBayes 3.1 analyses.
1st position	380	K80+I	Lset Base=equal Nst=2 TRatio=10.6903 Rates=equal Pinvar=0.8152;
2nd position	380	HKY+I	Lset Base=(0.1961 0.2563 0.1440) Nst=2 TRatio=13.6046 Rates=equal Pinvar=0.9294;
3rd position	380	GTR+I+G	Lset Base=(0.3295 0.3566 0.1121) Nst=6 Rmat=(0.4834 21.8868 0.2449 1.4689 4.9330) Rates=gamma Shape=6.4708 Pinvar=0.0948;
tRNA	92	SYM+I	Lset Base=equal Nst=6 Rmat=(0.1140 1.3782 0.0000 0.0000 1.1235) Rates=equal Pinvar=0.6781;
Total	1232	GTR+I+G	Lset Base=(0.2800 0.2904 0.1533) Nst=6 Rmat=(0.9587 25.3527 0.2729 1.7072 6.4505) Rates=gamma Shape=3.0904 Pinvar=0.6284;
