# Supplementary material for: From Late Miocene to Holocene: Processes of Differentiation within the Telestes Genus (Actinopterygii: Cyprinidae)
Source: PLoS One. 2012 Mar 29;7(3):e34423. doi: 10.1371/journal.pone.0034423 (PMC3315529; doi:10.1371/journal.pone.0034423)
Supplement: Supporting Information S2 — Results from HW equilibrium tests conducted on microsatellites. (XLS) [file pone.0034423.s002.xls]

## Sheet: Supporting Information S2
Supporting Information S2. Diversity of each microsatellite locus in Telestes population samples and results of Hardy-Weinberg equilibrium tests.
Taxa	Population sample	N	Diversity index	BL1-2b	BL1-36	BL1-61	BL1-84	BL1-98	BL1-153	BL1-T2	Lsou5	Lsou8	Lsou10	Lsou34	Mean	SD
Telestes alfiensis	GAL	2	Na	1	1	2	1	2	4	1	1	1	1	3	1.63636	1.02691
			Ho	0	0	0.5	0	0.5	1	0	0	0	0	1	0.272727	0.4101
			He	0	0	0.5	0	0.5	1	0	0	0	0	0.83333	0.257575	0.382706
	GPI	1	Na	2	1	1	1	2	1	2	1	1	1	1	1.27273	0.467099
			Ho	1	0	0	0	1	0	1	0	0	0	0	0.272727	0.467099
			He	1	0	0	0	1	0	1	0	0	0	0	0.272727	0.467099
Telestes pleurobipunctatus	GLB	22	Na	2	1	1	2	15	7	12	5	5	1	10	5.54545	4.9064
			Ho	0.09091	0	0	0.40909	0.86364	0.81818	0.81818	0.72727	0.59091	0	0.72727	0.458677	0.367847
			He	0.08879	0	0	0.50211	0.86258	0.79915	0.91226	0.62685	0.64059	0	0.78013	0.47386	0.376407
	GLO	9	Na	1	1	2	1	5	3	3	4	2	1	4	2.45455	1.4397
			Ho	0	0	0.33333	0	0.77778	1	0.88889	0.77778	0.11111	0	0.44444	0.393939	0.401736
			He	0	0	0.29412	0	0.67974	0.62092	0.67974	0.66013	0.11111	0	0.62745	0.333928	0.318019
Telestes montenigrinus	POD	31	Na	7	1	11	4	12	5	9	14	7	2	3	6.81818	4.28528
			Ho	0.58065	0	0.70968	0.12903	0.74194	0.64516	0.67742	0.93548	0.77419	0.22581	0.41935	0.530792	0.297532
			He	0.60391	0	0.86198	0.12533	0.69328	0.59651	0.66896	0.90851	0.79852	0.37282	0.5394	0.560838	0.289902
Telestes muticellus	BEV	29	Na	4	2	2	2	3	4	2 #	3	2	2	1	2.45455	0.934199
			Ho	0.44828	0.03448	0.06897	0.06897	0.37931	0.41379	0.1	0.72414	0.03448	0.06897	0	0.213167	0.238315
			He	0.45554	0.03448	0.06776	0.06776	0.52208	0.36782	0.49909	0.66969	0.03448	0.06776	0	0.253315	0.24965
	CAR	25	Na	6	1	4	6	7	10	16 #	8	9	6	5	7.09091	3.83287
			Ho	0.48	0	0.68	0.52	0.72	0.92	0.68	0.8	0.8	0.36	0.68	0.603636	0.255784
			He	0.66122	0	0.55755	0.59102	0.78694	0.79837	0.91429	0.75347	0.68408	0.41143	0.63918	0.617959	0.245535
	VIC	24	Na	4	1	5	5	10	8	10 #	4	5	2	4	5.27273	2.93567
			Ho	0.41667	0	0.58333	0.625	0.75	0.875	0.5	0.41667	0.375	0.41667	0.83333	0.526515	0.248098
			He	0.35195	0	0.71365	0.7305	0.80142	0.81028	0.89982	0.50798	0.45922	0.42199	0.71011	0.582447	0.263603
Telestes souffia agassii	INN	30	Na	3	2	5	5	6	6	9	6	3	1	5	4.63636	2.24823
			Ho	0.46667	0.53333	1	1	0.96667	1	1	1	0.56667	0	0.66667	0.745455	0.330075
			He	0.37119	0.39774	0.76893	0.76949	0.77853	0.77853	0.82655	0.77514	0.42203	0	0.63842	0.593323	0.262475
	TIZ	15	Na	2	1	3	7	16 #	17 #	9	5	8	1	11	7.27273	5.64076
			Ho	0.2	0	0.13333	0.8	0.6	0.73333	0.66667	0.6	0.66667	0	0.86667	0.478788	0.327711
			He	0.18621	0	0.13103	0.82529	0.84138	0.95172	0.62529	0.67356	0.7954	0	0.85517	0.535005	0.375068
	VIS	15	Na	3	1	3	7	12	18	12	6	7	1	6	6.90909	5.26222
			Ho	0.33333	0	0.13333	0.66667	0.86667	0.86667	0.86667	0.86667	0.6	0	0.4	0.509092	0.353112
			He	0.29655	0	0.13103	0.81839	0.90115	0.94023	0.77701	0.72874	0.70345	0	0.69885	0.545036	0.363498
Telestes souffia rysela	BRN	28	Na	2	1	5	7	4	20 #	10	8	5	4	7	6.63636	5.1434
			Ho	0.39286	0	0.60714	0.42857	0.53571	0.67857	0.53571	0.67857	0.42857	0.39286	0.71429	0.490259	0.201455
			He	0.39935	0	0.53247	0.68506	0.57338	0.94091	0.53442	0.72792	0.56948	0.36169	0.67532	0.545455	0.240898
	SLO	37	Na	3	1	8	7	10 #	13 #	11	7	6	2	7	6.81818	3.73679
			Ho	0.45946	0	0.67568	0.72973	0.56757	0.64865	0.7027	0.81081	0.56757	0.08108	0.48649	0.520885	0.259823
			He	0.57904	0	0.66716	0.77897	0.80674	0.88116	0.82229	0.7127	0.71233	0.07886	0.58423	0.602135	0.294158
Telestes souffia souffia	SEI	23	Na	4	1	8	5	15	11	7	6	4	1	8	6.36364	4.15386
			Ho	0.3913	0	0.82609	0.56522	0.86957	0.82609	0.69565	0.73913	0.65217	0	0.65217	0.565217	0.309888
			He	0.48213	0	0.74686	0.65894	0.86377	0.79517	0.79324	0.77778	0.51401	0	0.77971	0.582874	0.311771
	DOU	23	Na	7	1	6	3	12	18	8	11	5	1	11	7.54545	5.18389
			Ho	0.82609	0	0.78261	0.69565	0.34783	0.91304	0.86957	0.78261	0.78261	0	0.86957	0.624507	0.343601
			He	0.76522	0	0.65894	0.64155	0.54493	0.87343	0.84541	0.72077	0.69758	0	0.86763	0.601405	0.314043
	SAO	24	Na	3	1	4	4	9	15	8	8	6	1	10	6.27273	4.24478
			Ho	0.33333	0	0.79167	0.75	0.5	0.95833	0.625	0.66667	0.66667	0	0.75	0.549243	0.315028
			He	0.28989	0	0.68528	0.64362	0.56028	0.87766	0.79078	0.73848	0.75532	0	0.81206	0.559397	0.317891
	AIN	28	Na	9	1	9	6	23	21	11	10	7	1	9	9.72727	6.92952
			Ho	0.78571	0	0.82143	0.75	0.67857	0.85714	0.85714	0.89286	0.53571	0	0.60714	0.616882	0.32423
			He	0.75065	0	0.76429	0.77727	0.81299	0.91688	0.86623	0.86364	0.60584	0	0.68052	0.639846	0.328074
	FIL	33	Na	3	1	4	4	10	11	8	5	3	1	5	5	3.34664
			Ho	0.57576	0	0.54545	0.60606	0.51515	0.84848	0.72727	0.69697	0.63636	0	0.72727	0.534434	0.28078
			He	0.57483	0	0.68019	0.66807	0.61445	0.88159	0.67319	0.71888	0.57855	0	0.72214	0.555626	0.287125
	USS	24	Na	7	1	6	6	12 #	22	11	9	8	1	9	8.36364	5.73189
			Ho	0.79167	0	0.83333	0.54167	0.25	0.95833	0.95833	0.83333	0.58333	0	0.79167	0.594696	0.358473
			He	0.74911	0	0.76596	0.68617	0.65337	0.95567	0.90514	0.82801	0.54255	0	0.81826	0.627658	0.330783
	ARD	20	Na	7	1	6	6	15	17 #	12	11	7	1	9	8.36364	5.12392
			Ho	0.75	0	0.8	0.6	0.85	0.65	0.9	0.95	0.65	0	0.85	0.636364	0.333235
			He	0.82051	0	0.75128	0.67949	0.79359	0.94487	0.9141	0.88846	0.70256	0	0.77821	0.661188	0.337224
	BA2	29	Na	7	1	6	7	16	24	11	11	7	1	8	9	6.57267
			Ho	0.93103	0	0.62069	0.55172	0.86207	0.93103	0.89655	0.93103	0.68966	0	0.82759	0.658306	0.350794
			He	0.84332	0	0.76104	0.71627	0.86812	0.92982	0.87235	0.87961	0.63037	0	0.77919	0.661826	0.338034
	ROS	39	Na	7	1	7	7	18	28	12	12	7	1	11	10.0909	7.71304
			Ho	0.76923	0	0.71795	0.64103	0.89744	0.92308	0.84615	0.89744	0.51282	0	0.71795	0.629372	0.33439
			He	0.74326	0	0.69131	0.68465	0.84216	0.94572	0.87912	0.86647	0.67832	0	0.81818	0.649926	0.33308
	SOR	29	Na	8	1	7	6	20	19	11	14	5	1	11	9.36364	6.40738
			Ho	0.82759	0	0.72414	0.62069	0.75862	0.75862	0.93103	0.75862	0.37931	0	0.82759	0.598746	0.327595
			He	0.7804	0	0.7683	0.73805	0.80581	0.92136	0.90926	0.8542	0.4144	0	0.79492	0.635155	0.341272
	ARC	29	Na	8	1	10	8	16	18	11	13	9	1	10	9.54545	5.27946
			Ho	0.75862	0	0.7931	0.7931	0.7931	1	0.89655	0.93103	0.72414	0	0.93103	0.692788	0.352822
			He	0.78403	0	0.79008	0.80883	0.75318	0.90381	0.83787	0.83787	0.72837	0	0.83848	0.662047	0.330687
	ASS	28	Na	8	1	9	7	15	20	11	12	8	1	10	9.27273	5.51527
			Ho	0.71429	0	0.85714	0.71429	0.64286	0.92857	0.82143	0.82143	0.71429	0	0.78571	0.636365	0.324516
			He	0.70649	0	0.76299	0.75844	0.78506	0.93766	0.87208	0.87922	0.67922	0	0.83182	0.655725	0.333034
	FAU	28	Na	8	1	9	7	15	20	13	13	8	1	12	9.72727	5.71123
			Ho	0.75	0	0.71429	0.78571	0.67857	0.89286	0.92857	0.85714	0.71429	0	0.85714	0.652597	0.332389
			He	0.67532	0	0.70195	0.76883	0.80779	0.90974	0.88766	0.88442	0.7513	0	0.82922	0.656021	0.332903
	JAB	21	Na	7	1	9	8	20	15	10	12	10	1	9	9.27273	5.47889
			Ho	0.7619	0	0.90476	0.80952	0.85714	0.85714	0.80952	0.90476	0.61905	0	0.85714	0.670994	0.341035
			He	0.78049	0	0.7863	0.80488	0.88966	0.89779	0.86411	0.83508	0.66202	0	0.86063	0.670996	0.338111
	LAR	42	Na	7	1	8	8	20	24	13	12	6	1	11	10.0909	7.1057
			Ho	0.7381	0	0.80952	0.85714	0.71429	0.92857	0.85714	0.92857	0.7619	0	0.7619	0.66883	0.338305
			He	0.73609	0	0.78055	0.81124	0.73236	0.92341	0.87952	0.86317	0.72863	0	0.85055	0.664138	0.334562
	MAN	20	Na	8	1	8	7	16	22	11	10	7	1	8	9	6.01664
			Ho	0.65	0	0.8	0.7	0.75	0.9	0.75	0.95	0.55	0	0.8	0.622727	0.326622
			He	0.76538	0	0.8	0.85	0.79103	0.94615	0.79744	0.85513	0.59487	0	0.77821	0.652565	0.333411
	STA	28	Na	7	1	9	8	16	15	9	11	8	1	11	8.72727	4.75586
			Ho	0.78571	0	0.64286	0.71429	0.71429	0.85714	0.82143	0.78571	0.82143	0	0.75	0.626624	0.315567
			He	0.73831	0	0.74481	0.79221	0.79351	0.88052	0.81234	0.83247	0.7539	0	0.86429	0.655669	0.327377
	BES	23	Na	5	1	4	7	10	11	8	8	8	1	4	6.09091	3.36019
			Ho	0.52174	0	0.6087	0.78261	0.6087	0.91304	0.82609	0.91304	0.82609	0	0.65217	0.604744	0.325625
			He	0.70821	0	0.56715	0.79903	0.78357	0.85411	0.8628	0.86667	0.82222	0	0.59034	0.6231	0.324723
	VAR	65	Na	5	1	5	7	12 #	24	7	9	6	1	10	7.90909	6.31593
			Ho	0.61538	0	0.41538	0.41538	0.50769	0.58462	0.63077	0.64615	0.2	0	0.76923	0.434964	0.26254
			He	0.63697	0	0.4935	0.41765	0.73071	0.70602	0.6545	0.61705	0.22683	0	0.72832	0.473777	0.278929
	HER	33	Na	5	1	8	4	13	9	5	5	4	1	4	5.36364	3.50065
			Ho	0.69697	0	0.75758	0.36364	0.93939	0.75758	0.66667	0.66667	0.57576	0	0.60606	0.548211	0.30498
			He	0.74499	0	0.72867	0.43869	0.81259	0.77249	0.72308	0.68811	0.59441	0	0.68485	0.562535	0.295508
	VID	30	Na	4	1	2	4	3	7	4	3	3	1	5	3.36364	1.74773
			Ho	0.63333	0	0.03333	0.7	0.56667	0.5	0.6	0.43333	0.53333	0	0.5	0.40909	0.265452
			He	0.60734	0	0.03333	0.68418	0.6322	0.49548	0.59605	0.48814	0.46271	0	0.55198	0.413765	0.266904
Na	Number of alleles per locus
Ho	Observed heterozygosity
He	Expected heterozygosity
#	null alleles detected by MicroChecker
	heterozygotes deficiency
	heterozygotes excess
