# Supplementary material for: From Late Miocene to Holocene: Processes of Differentiation within the Telestes Genus (Actinopterygii: Cyprinidae)
Source: PLoS One. 2012 Mar 29;7(3):e34423. doi: 10.1371/journal.pone.0034423 (PMC3315529; doi:10.1371/journal.pone.0034423)
Supplement: Supporting Information S4 — Results from LD tests conducted on microsatellites. (XLS) [file pone.0034423.s004.xls]

## Sheet: Supporting Information S4
Supporting Information S4. Pairs of loci found to be at Linkage Disequilibrium.
Taxa	Pop. ID	Locus 1	Locus 2	P-Value	Rank	FDR value
T. muticellus	BEV	BL1-2b	BL1-T2	0	2	-8.44595e-05
	CAR	BL1-84	BL1-T2	0	4	-0.000168919
T. s. rysela	BRN	BL1-2b	BL1-T2	0	3	-0.000126689
T. s. agassii	INN	BL1-153	Lsou05	0	9	-0.000380068
	INN	BL1-2b	BL1-98	7e-05	19	-0.000732365
	INN	BL1-2b	BL1-T2	0	7	-0.000295608
	INN	BL1-98	BL1-T2	0	8	-0.000337838
T. s. souffia	BA2	BL1-2b	BL1-T2	0	1	-4.22297e-05
	FIL	BL1-2b	BL1-T2	0	5	-0.000211149
	HER	BL1-2b	BL1-T2	0	6	-0.000253378
	LAR	BL1-2b	BL1-T2	0	11	-0.000464527
	LAR	BL1-84	BL1-98	0	10	-0.000422297
	ROS	BL1-2b	BL1-98	0	12	-0.000506757
	ROS	BL1-2b	BL1-T2	0	13	-0.000548986
	ROS	BL1-T2	Lsou08	0	14	-0.000591216
	STA	BL1-T2	Lsou05	0	15	-0.000633446
	VAR	BL1-2b	BL1-T2	0	16	-0.000675676
	VAR	BL1-2b	Lsou34	0	17	-0.000717905
	VID	BL1-2b	BL1-T2	0	18	-0.000760135
